# Supplementary material for: Identification of Potential SARS-CoV-2 CD8+ T Cell Escape Mutants
Source: Vaccines (Basel). 2022 Mar 31;10(4):542. doi: 10.3390/vaccines10040542 (PMC9028849; doi:10.3390/vaccines10040542)
Supplement: Supplementary file 1 [file vaccines-10-00542-s001.zip]

Archive with 1 entries (1 files):
- vaccines-1617691-supplementary.csv
