# Supplementary material for: Identification of Potential SARS-CoV-2 CD8+ T Cell Escape Mutants
Source: Vaccines (Basel). 2022 Mar 31;10(4):542. doi: 10.3390/vaccines10040542 (PMC9028849; doi:10.3390/vaccines10040542)
Supplement: Supplementary file 1 [file vaccines-10-00542-s001.zip › vaccines-1617691-supplementary.csv]

Table S1 List of SARS-CoV-2 immunoprevalent CD8+ T cell epitope mutants predicted to decrease HLA binding
No.	Protein	Start position	Epitope	HLA	Epitope mutant	Count
1	S	691	SIIAYTMSL	A*02:01	SIIVYTMSL	720
2	S	691	SIIAYTMSL	A*02:01	SIIAYTMLL	655
3	S	1208	QYIKWPWYI	A*24:02	QYIKWPWYT	314
4	S	691	SIIAYTMSL	A*02:01	PIIAYTMSL	205
5	S	691	SIIAYTMSL	A*02:01	SIIAYTMAL	181
6	S	691	SIIAYTMSL	A*02:01	SFIAYTMSL	38
7	S	691	SIIAYTMSL	A*02:01	SIVAYTMSL	24
8	S	1000	RLQSLQTYV	A*02:01	RFQSLQTYV	20
9	S	1208	QYIKWPWYI	A*24:02	QHIKWPWYI	15
10	S	1208	QYIKWPWYI	A*24:02	QYIKWPWYS	13
11	S	1000	RLQSLQTYV	A*02:01	RLQSLQTYA	10
12	S	691	SIIAYTMSL	A*02:01	SIIAYAMSL	7
13	S	691	SIIAYTMSL	A*02:01	SIIAYTMSF	7
14	S	269	YLQPRTFLL	A*02:01	CLQPRTFLL	6
15	S	691	SIIAYTMSL	A*02:01	TIIAYTMSL	5
16	S	691	SIIAYTMSL	A*02:01	SIIFYTMSL	5
17	S	691	SIIAYTMSL	A*02:01	SIIAYTMPL	3
18	S	269	YLQPRTFLL	A*02:01	YPQPRTFLL	2
19	S	691	SIIAYTMSL	A*02:01	CIIAYTMSL	2
20	S	691	SIIAYTMSL	A*02:01	SIIAYTMSP	2
21	S	1208	QYIKWPWYI	A*24:02	QYIKWPWYN	2
22	S	269	YLQPRTFLL	A*02:01	YHQPRTFLL	1
23	S	691	SIIAYTMSL	A*02:01	LIIAYTMSL	1
24	S	691	SIIAYTMSL	A*02:01	SISAYTMSL	1
25	S	865	LTDEMIAQY	A*01:01	LKDEMIAQY	1
26	S	1000	RLQSLQTYV	A*02:01	RPQSPQTHV	1
27	S	1000	RLQSLQTYV	A*02:01	RPQSLQTYA	1
28	S	1000	RLQSLQTYV	A*02:01	RPQSLQTYV	1
29	S	1000	RLQSLQTYV	A*02:01	RRQSLQTYV	1
30	S	1000	RLQSLQTYV	A*02:01	RLRSLQTYV	1
31	S	1000	RLQSLQTYV	A*02:01	RLQSLQTYG	1
32	ORF3a	139	LLYDANYFL	A*02:01	LFYDANYFL	2582
33	ORF3a	139	LLYDANYFL	A*02:01	LLYDANYFF	1276
34	ORF3a	112	VYFLQSINF	A*24:02	VHFLQSINF	339
35	ORF3a	207	FTSDYYQLY	A*01:01	FTSDYYQLC	121
36	ORF3a	112	VYFLQSINF	A*24:02	VYFLQSINC	112
37	ORF3a	207	FTSDYYQLY	A*01:01	FTSDYYQLH	64
38	ORF3a	112	VYFLQSINF	A*24:02	VYFLQSINS	50
39	ORF3a	112	VYFLQSINF	A*24:02	VCFLQSINF	3
40	ORF3a	112	VYFLQSINF	A*24:02	VNFLQSINF	2
41	ORF3a	139	LLYDANYFL	A*02:01	VFYDANYFL	2
42	ORF3a	139	LLYDANYFL	A*02:01	LPYDANYFL	2
43	ORF3a	112	VYFLQSINF	A*24:02	VDFLQSINF	1
44	ORF3a	139	LLYDANYFL	A*02:01	LRYDANYFL	1
45	ORF3a	207	FTSDYYQLY	A*01:01	FTSDYYQLN	1
46	orf1a	1637	TTDPSFLGRYM	A*01:01	TTNPSFLGRYM	2106
47	orf1a	1637	TTDPSFLGRYM	A*01:01	TIDPSFLGRYM	1368
48	orf1a	2332	ILFTRFFYV	A*02:01	IFFTRFFYV	696
49	orf1a	1321	PTDNYITTY	A*01:01	PPDNYITTY	141
50	orf1a	1637	TTDPSFLGRYM	A*01:01	TNDPSFLGRYM	102
51	orf1a	1637	TTDPSFLGRYM	A*01:01	ITDLSFLGRYM	55
52	orf1a	1321	PTDNYITTY	A*01:01	PKDNYITTY	13
53	orf1a	1321	PTDNYITTY	A*01:01	PTDNYITTH	10
54	orf1a	2332	ILFTRFFYV	A*02:01	ILCTRFFYV	10
55	orf1a	1636	HTTDPSFLGRY	A*01:01	HTTDPSFLGRH	5
56	orf1a	1637	TTDPSFLGRYM	A*01:01	TIDLSFLGRYM	5
57	orf1a	1637	TTDPSFLGRYM	A*01:01	PTDPSFLGRYM	4
58	orf1a	1637	TTDPSFLGRYM	A*01:01	TPDPSFLGRYM	4
59	orf1a	1637	TTDPSFLGRYM	A*01:01	TTAPSFLGRYM	3
60	orf1a	1637	TTDPSFLGRYM	A*01:01	TTVPSFLGRYM	3
61	orf1a	1637	TTDPSFLGRYM	A*01:01	TIDSSFLGRYM	2
62	orf1a	1637	TTDPSFLGRYM	A*01:01	TSDLSFLGRYM	2
63	orf1a	1321	PTDNYITTY	A*01:01	PRDNYITTY	1
64	orf1a	1636	HTTDPSFLGRY	A*01:01	HIIDPSFLGRY	1
65	orf1a	1636	HTTDPSFLGRY	A*01:01	HTTDPSFLGRF	1
66	orf1a	1637	TTDPSFLGRYM	A*01:01	IIDPSFLGRYM	1
67	orf1a	1637	TTDPSFLGRYM	A*01:01	TNDLSFLGRYM	1
68	orf1a	1637	TTDPSFLGRYM	A*01:01	TTHPSFLGRYM	1
69	orf1a	1637	TTDPSFLGRYM	A*01:01	TTNSSFLGRYM	1
70	orf1a	1637	TTDPSFLGRYM	A*01:01	TTYPSFLGRYM	1
71	orf1a	2332	ILFTRFFYV	A*02:01	IHFTRFFYV	1
72	orf1a	2332	ILFTRFFYV	A*02:01	IPFTRFFYV	1
73	orf1a	2332	ILFTRFFYV	A*02:01	ILFTRFFYE	1
74	N	134	ATEGALNTPK	A*11:01	AIEGALNTPK	9685
75	N	134	ATEGALNTPK	A*11:01	VTEGALNTPK	1162
76	N	338	KLDDKDPNF	A*02:01	KLDDKDSNF	633
77	N	361	KTFPPTEPK	A*03:01	KKFPPTEPK	300
78	N	361	KTFPPTEPK	A*11:01	KKFPPTEPK	300
79	N	361	KTFPPTEPKK	A*03:01	KKFPPTEPKK	300
80	N	338	KLDDKDPNF	A*02:01	KLDNKDPNF	226
81	N	134	ATEGALNTPK	A*11:01	AAEGALNTPK	196
82	N	338	KLDDKDPNF	A*02:01	KLNDKDPNF	177
83	N	338	KLDDKDPNF	A*02:01	KFDDKDPNF	118
84	N	361	KTFPPTEPK	A*03:01	KTFPPTEPN	107
85	N	361	KTFPPTEPK	A*11:01	KTFPPTEPN	107
86	N	134	ATEGALNTPK	A*11:01	ANEGALNTPK	101
87	N	338	KLDDKDPNF	A*02:01	KLDYKDPNF	78
88	N	338	KLDDKDPNF	A*02:01	KLDHKDPNF	62
89	N	361	KTFPPTEPK	A*03:01	KTFPPTEPI	57
90	N	361	KTFPPTEPK	A*11:01	KTFPPTEPI	57
91	N	338	KLDDKDPNF	A*02:01	KLGDKDPNF	38
92	N	134	ATEGALNTPK	A*11:01	APEGALNTPK	36
93	N	338	KLDDKDPNF	A*02:01	KLDDKDQNF	35
94	N	361	KTFPPTEPK	A*03:01	KRFPPTEPK	30
95	N	361	KTFPPTEPK	A*11:01	KRFPPTEPK	30
96	N	361	KTFPPTEPKK	A*03:01	KRFPPTEPKK	30
97	N	361	KTFPPTEPKK	A*03:01	KTFPSTEPKN	28
98	N	134	ATEGALNTPK	A*11:01	TTEGALNTPK	27
99	N	105	SPRWYFYYL	B*07:02	SSRWYFYYL	23
100	N	361	KTFPPTEPK	A*03:01	KTFPPTEPE	16
101	N	361	KTFPPTEPK	A*11:01	KTFPPTEPE	16
102	N	361	KTFPPTEPK	A*03:01	KTFPPTEPT	14
103	N	361	KTFPPTEPK	A*11:01	KTFPPTEPT	14
104	N	338	KLDDKDPNF	A*02:01	KLDVKDPNF	13
105	N	338	KLDDKDPNF	A*02:01	KLEDKDPNF	11
106	N	338	KLDDKDPNF	A*02:01	KLDGKDPNF	10
107	N	338	KLDDKDPNF	A*02:01	KLADKDPNF	6
108	N	338	KLDDKDPNF	A*02:01	KLVDKDPNF	6
109	N	338	KLDDKDPNF	A*02:01	KLDAKDPNF	6
110	N	361	KTFPPTEPK	A*03:01	KTFPPTEPL	6
111	N	361	KTFPPTEPK	A*11:01	KTFPPTEPL	6
112	N	338	KLDDKDPNF	A*02:01	KLDDKDPNS	5
113	N	105	SPRWYFYYL	B*07:02	SPRWYFYYQ	4
114	N	361	KTFPPTEPKK	A*03:01	ETFPPTEPKK	4
115	N	105	SPRWYFYYL	B*07:02	CPRWYFYYL	3
116	N	134	ATEGALNTPK	A*11:01	ETEGALNTPK	3
117	N	338	KLDDKDPNF	A*02:01	KVDDKDPNF	3
118	N	338	KLDDKDPNF	A*02:01	KLHDKDPNF	3
119	N	338	KLDDKDPNF	A*02:01	KLDDEDPNF	3
120	N	338	KLDDKDPNF	A*02:01	KLDDKDPDF	3
121	N	361	KTFPPTEPK	A*03:01	KKFPSTEPK	3
122	N	361	KTFPPTEPK	A*11:01	KKFPSTEPK	3
123	N	361	KTFPPTEPKK	A*03:01	KKFPSTEPKK	3
124	N	361	KTFPPTEPK	A*03:01	KTFPPTEPQ	3
125	N	361	KTFPPTEPK	A*11:01	KTFPPTEPQ	3
126	N	134	ATEGALNTPK	A*11:01	ATEGALNTPN	2
127	N	338	KLDDKDPNF	A*02:01	NLDDKDPNF	2
128	N	361	KTFPPTEPK	A*03:01	RPFPPTEPK	2
129	N	361	KTFPPTEPK	A*11:01	RPFPPTEPK	2
130	N	361	KTFPPTEPKK	A*03:01	RPFPPTEPKK	2
131	N	105	SPRWYFYYL	B*07:02	SPGWYFYYL	1
132	N	134	ATEGALNTPK	A*11:01	SIEGALNTPK	1
133	N	134	ATEGALNTPK	A*11:01	AIEGSLNTPK	1
134	N	134	ATEGALNTPK	A*11:01	AIEGALNTSK	1
135	N	338	KLDDKDPNF	A*02:01	KWDDKDPNF	1
136	N	338	KLDDKDPNF	A*02:01	KLDDKDPNY	1
137	N	361	KTFPPTEPK	A*03:01	KIFPPTEPN	1
138	N	361	KTFPPTEPK	A*11:01	KIFPPTEPN	1
139	N	361	KTFPPTEPK	A*03:01	KPFPPTEPK	1
140	N	361	KTFPPTEPK	A*11:01	KPFPPTEPK	1
141	N	361	KTFPPTEPKK	A*03:01	KPFPPTEPKK	1
142	N	361	KTFPPTEPK	A*03:01	KTFPPIEPN	1
143	N	361	KTFPPTEPK	A*11:01	KTFPPIEPN	1
144	N	361	KTFPPTEPK	A*03:01	KTFPPTAPN	1
145	N	361	KTFPPTEPK	A*11:01	KTFPPTAPN	1
146	N	361	KTFPPTEPKK	A*03:01	KTFPPTDPKN	1
147	N	361	KTFPPTEPK	A*03:01	KTFPPTEPG	1
148	N	361	KTFPPTEPK	A*11:01	KTFPPTEPG	1
149	M	26	FLFLTWICL	A*02:01	FLFLTWICF	1478
150	M	26	FLFLTWICL	A*02:01	FLFLIWICL	1394
151	M	26	FLFLTWICL	A*02:01	FLFLTCICL	154
152	M	26	FLFLTWICL	A*02:01	LLFLTWICL	85
153	M	26	FLFLTWICL	A*02:01	FIFLTWICL	33
154	M	26	FLFLTWICL	A*02:01	CLFLTWICL	17
155	M	26	FLFLTWICL	A*02:01	FVFLTWICL	14
156	M	26	FLFLTWICL	A*02:01	FLFLTWICI	13
157	M	26	FLFLTWICL	A*02:01	VLFLTWICL	8
158	M	26	FLFLTWICL	A*02:01	FLLLIWICL	7
159	M	26	FLFLTWICL	A*02:01	FLVLTWICL	3
160	M	26	FLFLTWICL	A*02:01	FLCLTWICL	2
161	M	26	FLFLTWICL	A*02:01	ILFLTWICL	1
162	M	26	FLFLTWICL	A*02:01	LLLLTWICL	1
163	M	26	FLFLTWICL	A*02:01	NLFLTWICL	1
164	M	26	FLFLTWICL	A*02:01	FPFLTWICL	1
165	M	26	FLFLTWICL	A*02:01	FLLLTCICL	1
166	M	26	FLFLTWICL	A*02:01	FLFLIWICF	1
